# Supplementary material for: Insights into Graphene Nanostructures, Fabrication Techniques, Mechanical, and Functional Behavior Characterization
Source: Small Sci. 2025 Oct 30;5(12):e202500272. doi: 10.1002/smsc.202500272 (PMC12697800; doi:10.1002/smsc.202500272)
Supplement: Supplementary file 1 — Supplementary Material [file SMSC-5-e202500272-s001.zip]

Archive with 2 entries (2 files):
- smsc70147-sup-0001-SuppData-S1.pdf
- smsc70147-sup-0002-SuppData-S2.xlsx
