# Supplementary material for: Insights into Graphene Nanostructures, Fabrication Techniques, Mechanical, and Functional Behavior Characterization
Source: Small Sci. 2025 Oct 30;5(12):e202500272. doi: 10.1002/smsc.202500272 (PMC12697800; doi:10.1002/smsc.202500272)
Supplement: Supplementary file 1 — Supplementary Material [file SMSC-5-e202500272-s001.zip › smsc70147-sup-0002-SuppData-S2.xlsx]

## Sheet: Literature Review
Manuscripts	Source	Testing Method		Parameters 1	Unit	Parameters 2	Unit	Parameters 3	Unit	Parameters 4	Unit	Conclusion
https://pubs.acs.org/doi/full/10.1021/nn2002079	mechanical cleaving of graphite	deformed in 4-point bending	Raman spectra	shift rate	?61 ± 2 cm?1/%	Max relaxed strain	0.0025	Max reloaded strain	0.006			detailed strain distribution in the graphene monolayer can be mapped in a model composites specimen using Raman spectroscopy					Not found
https://pubs.acs.org/doi/full/10.1021/nn101781v	graphene oxide platelets	AFM Imaging	FEM Analysis	Peak 1 layer prestress	90 MPa	Peak 2 layer prestress	52 MPa	Peak 3 layer prestress	60 MPa			developed and used a new contact mode AFM imaging method combined with finite element analysis to obtain the mechanical properties of G?O membranes composed of one layer, two overlapped layers, and three overlapped layers					Review
https://onlinelibrary.wiley.com/doi/full/10.1002/pssb.201300137	Suspended graphene membranes	reactive ion etching	photolithography	Average youngs modulus	350?±?50?N?m?1							The force–displacement behavior of monolayer graphene extracted using peak-force imaging mode was found to be comparable to that taken using standard nanoindentation	By fitting to a simple elastic model, the two-dimensional elastic modulus was measured at around 350?N?m-1, corrisponding to a young's modulus of around 1 TPA, which is in good agreement with the literature values.
https://iopscience.iop.org/article/10.1088/2053-1583/aafc16/pdf	graphene drums	Atomic force microscopy	Raman spectroscopy	Max deformation position 1	8nm	Max deformation position 2	27nm	Max deformation position 3	38 nm			we demonstrated a new method for the nanometer-scale mapping of the mechanical response of NEMS based on suspended 2D materials
https://www.sciencedirect.com/science/article/pii/S0022509612000105	Graphene oxide based nanocomposites	deformable tension–shear model		Sheer strength graphite	375 MPa	Sheer strength HB1	100 MPa	Sheer strength HB2	80 MPa			the mechanics of graphene-based paper materials where graphene sheets are assembled in a layer-by-layer manner is studied here by first-principles calculations and an analytic deformable tension–shear model.
https://www.sciencedirect.com/science/article/pii/S0079642517300968	Mechanical exfoliation	Raman spectroscopy	Uniaxial deformation	Peak total stress nano-sandwhich 33+33 nm	7.3x10^6 Pa	Peak total stress nano-sandwhich 69+69 nm	3.9x10^6 Pa	PEMA bilayer 32+32 nm	2.5x10^6 Pa	PEMA bilayer 69+69 nm	1.0x10^6 Pa	the possibilities and capabilities of this family of materials for advanced engineering applications are practically endless due to their enhanced properties attributed from the presence of multifunctional graphene-based nanofillers.
https://sci-hub.scrongyao.com/10.1103/physrevb.98.085408	tensioned graphene membrane	scanning electron micrographs		Peak youngs modulus device 1 run 1	100 N/m	Peak youngs modulus device 1 run 2	200 N/m	Peak youngs modulus device 2 run 1	190 N/m	Peak youngs modulus device 2 run 2	500 N/m	the Young’s modulus at room temperature is significantly softer than at low temperature.	We tentatively attribute this behavior to the effects of polymer residue on the graphene surface.
https://iopscience.iop.org/article/10.1088/2053-1583/abfedb/meta	Graphene growth in a commercial CVD reactor	micro-tensile tester	Raman characterization	Youngs modulus	680 ± 16 GPa	shear moduli	290 ± 10 GPa					By probing the effective phonon propagation of Gr/PMMA hybrid Bragg stacks using BLS and combining the phononic band structure calculations, we determined the Young's and shear moduli of the CVD graphene
https://pubs.aip.org/aip/apl/article/123/5/053102/2905473	graphene on the SiO2 substrate	Raman spectroscopy	atomic force microscopy	Peak elastic modulus	95 GPa							by employing ion irradiation and AFM based nanoindentation techniques, defect density dependent elastic modulus behavior of graphene is revealed when the defect density is higher than 1012?cm?2
https://pubs.aip.org/aip/apl/article/118/26/263101/236080	layered graphene films	Atomic force microscopy		elastic modulus	0.973?±?0.001 TPa							the layer-dependent mechanical properties of graphene have been investigated using CR AFM under UHV conditions.
https://sci-hub.scrongyao.com/10.1039/c9nr04720d	mechanically-cleaved monolayer graphene	Raman spectroscopy		peak flake stress	9 GPa							this work presents a systematic investigation of the strength of monolayer graphene via the application of Raman spectroscopy and computational quantum mechanical modelling
https://sci-hub.scrongyao.com/10.1116/1.2789446	mechanically exfoliating kish graphite	atomic force microscope		Force of suspended graphite sheet	18 Nn							In contrast to NEMS based on molecules such as DNA and carbon nanotubes, membranes of graphene can be used as barriers between different environments, and the technique presented can be adapted to work in vacuum or fluid cells
https://sci-hub.scrongyao.com/10.1103/physrevb.82.235414	hydrogenating a honeycomb graphene lattice	density functional theory		Young modulus	344 N m?1							present first-principles calculations predict that the class of auxetic materials is larger than reported so far, including as well two-dimensional hydrocarbons like B-graphane
https://www.tandfonline.com/doi/full/10.1080/17458080.2016.1159741	Graphene grown by chemical vapour deposition	atomic force microscope		peakforce	128 nN							we have investigated by peakforce AFM the properties of CVD-grown graphene transferred onto a LM film of SiO2NPs
https://iopscience.iop.org/article/10.1088/1361-6528/ab9e27/meta	mechanically exfoliated MLG	atomic force microscope		min Young's Modulus	5 gpa	max Young's Modulus	80 gpa					the high frequency UFM mapping allowed precise determination of the geometry of the suspended region even for the relatively thick plate
https://iopscience.iop.org/article/10.1088/0953-8984/24/10/104020/meta	Deformations on the graphene sheet	atomic force microscope		Peak Youngs Modulus sw defects	0.95 gpa	Peal Young's Modulus 555-777	0.973 gpa					Structural defects in graphene can be deliberately introduced by suitable processing in order to modify local properties
https://pubs.aip.org/aip/apl/article/98/9/091908/562303	casting a 3 mm thick layer of polydimethylsiloxane	atomic force microscope		hear modulus of PDMS	0.4 MPa	Young’s modulus	900 GPa					we have developed a method of measuring the mechanical properties of graphene using deformable microcorrugated substrates.
https://www.sciencedirect.com/science/article/pii/S0266353822002251	mechanical cleavage	Raman spectroscopy	atomic force microscopy	Peak strain level 0.68	0.007	Peak strain level 0.47	0.0053	Peak stain level 0.3	0.0035	Peak stain level 0.05	0.0017	there is a balance to be struck in the design of graphene-based nanocomposites between the ability to achieve efficient load transfer and the reduction in the elastic modulus of the oxidized graphene
https://www.sciencedirect.com/science/article/pii/S0014305715300586	PE-brushes “clicked” to graphene	Differential scanning calorimetry	Nanoindentation	Peak hardness HDPE	129 MPa	Peak hardness HDPE/PEOH	135 MPa	Peak hardness HDPE/GTE/PEOH	112 Mpa			the addition of PEOH to HDPE reduces the creep exponent to almost half its value, whilst by the incorporation of only 1 wt.% of graphene a large part of this is recovered	addition of PEOH produces a plasticization of the amorphous regions.
https://onlinelibrary.wiley.com/doi/full/10.1002/adem.201800166	Graphene Foam Synthesis	Cell Culture	Raman spectroscopy	Peak compresive modulus graphene foam	12.5 kPa	Peak compresion modulus graphene foam post 24h	11 kPa	Peak compresion modulus graphene foam + cells 14 days	12.5 kPa	Peak compresion modulus graphene foam + cells 28 days	16 kPa	differences in mechanical properties between pure GF and GF which has supported cell growth and differentiation for 14 and 28 days.
https://iopscience.iop.org/article/10.1088/0957-4484/25/25/255703/meta	grown on a Cu foil	Raman spectroscopy		estimated youngs modulus	1.48 TPa							the essential features of nanoscale TERS are still preserved in the micro-scale TERS
https://sci-hub.scrongyao.com/https://iopscience.iop.org/article/10.1088/0957-4484/21/18/185503/meta	mechanical cleavage	atomic force microscope	lateral force microscopy	Peak force of bonded end of FLGC	21.5 nN	Peak force of free end of FLGC	25 nN					the Young’s modulus and the threshold shearing force depend on the measurement direction and the values are different for zigzag and armchair edge GNR
https://www.sciencedirect.com/science/article/pii/S026635381732482X	Mechanical exfoliation	Raman spectroscopy		Max tensile strength TPE GNP1	5.8 MPa	Max tensile strength TPE GNP5	6.5 MPa	Max tensile strength TPE GNP10	7 MPa	Max tensile strength TPE GNP20	7.5 Mpa	a strong nanofiller-matrix interface leads to good stress transfer and hence better reinforcment than a weak interface
https://www.nature.com/articles/s41467-019-14130-0	CVD-synthesized monolayer graphene films	SEM tensile testing		Peak load	172 µN							the in situ nanomechanical straining strategy we developed here for monolayer graphene provides opportunities for dynamically strain-tuned electronics and optoelectronics device applications of other 2D materials
https://pubs.acs.org/doi/full/10.1021/acs.chemmater.0c01660	grown on copper foils	bulge tests		Peak pressure single crystal	35 kPa	Peak pressure single grains	13 kPa					It was found that the Young’s moduli decreased to an average value of 0.38 TPa for graphene membranes with small grains and the highest density of GBs, while single-crystal graphene had an average Young’s modulus of 0.95 TPa
https://www.wellesu.com/10.1088/0953-8984/21/28/285304	graphene nanoribbons	simmulation		Max sheer modulus G_a	0.675 TPa	Max sheer modulus G_b	0.48 TPa	Max sheer modulus graphene	0.41 TPa			In all the cases the GNR present higher constants than graphene, but they approximate to this value when the GNR width is increased.
https://www.sciencedirect.com/science/article/pii/S0020740324002509	end-clamped graphene samples	ptp testing		Peak stress setup 1	117 GPa	Peak stress setup 2	52 Gpa	Peak stress setup 3	95 Gpa	Peak stress setup 4	82 Gpa	when Young’s modulus is estimated by combining in-situ SEM/Raman measurements of ??eff and indentation readouts, the resulting ?? levels are highly underestimated as compared to the established value of ?? for monolayer graphene.
https://pubs.acs.org/doi/full/10.1021/acs.nanolett.7b02965	electromechanical investigation of graphene nanosheets	Atomic force microscopy		Peak fracture strength 19.5 nm	105 GPa	Peak fracture strength 35.2 nm	107 GPa	Peak fracture strength 26.3	102 GPa	Peak fracture strength 24.1	90 GPa	The adhesion force increases with the bias voltage because of the electrostatic force effect.	The Young’s modulus and fracture strength remain stable initially, and then they show a sharp drop when the electric field increases to a threshold value	The safety threshold voltage of graphene nanosheets under the fixed applied load increases with the thickness
https://www.wellesu.com/10.1088/0957-4484/22/47/479501	graphene nanoribbons	tensile and compressive deformations		Tensile strength graphene zigzag	107 Gpa	Tensile strength graphene md simulation; zigzag	107 GPa	Tensile strength graphene md simulation; armchair	90 GPa	Tensile strength SWNT experiments	60 GPa	along the longitudinal direction the grafold can withstand both elongation (like graphene) and compression
https://www.sciencedirect.com/science/article/pii/S0008622314010021	Coarse-grained model description	uniaxial tensile testing		Nominal stress armchair	37 GPa	Nomial stress armchair no buckling	72 GPa	Nomial stress zigzag	45 GPa	Nomial stress zigzag no buckling	83 GPa	we presented a novel CG-MD model of graphene that is able to reproduce mechanical features similar to all-atomistic reactive force-fields, but at a fraction of the computational cost
https://www.sciencedirect.com/science/article/pii/S1359835X18303026	graphene used as receive	tensile and compressive deformations		Peak stress enhanced 0deg	800 MPa	Peak stress unenhanced 0deg	800 MPa	Peak stress enhanced 90deg	32.5 MPa	Peak stress unenehanced 90deg	30 Mpa	enhancement is due to the alignment of graphene around the fiber by a ‘filtering’ effect	due to confinement of graphene between the fiber gaps	and due to the matrix being stiffened by the carbon fibers
https://www.sciencedirect.com/science/article/pii/S1359836816001633	Graphene oxide synthesized from natural graphite powder flakes	Scanning electron microscopy	Raman spectroscopy	PPy/Go GPA	-0.75 GPa	PAni/Go GPA	-2.5 GPa	PPy/ErGO	-4 GPa	PAni/ErGo	0 GPA	electrochemical synthesis approach allowed creating the desired functional interfaces & interphases between graphene derivatives & conducting polymers & thus facilitating interfacial bonding interactions	XRD provided the size of the coherent diffracting (nano)domains of the hybrids	force spectroscopy successfully measured elasticity maps that allowed to determine spring constant for all of the hybrid nanocomposites via fotce-distance curves in the decreasing order from PAni/ErGO to PPy
https://www.sciencedirect.com/science/article/pii/S0008622317301902	Graphene oxide simmulation	CG Model		CG simulation stress 20% strain	28 GPa	CG simulation stress 40% strain	26 GPa	CG simulation stress 60% strain	27 GPa	CG simulation stress 72% strain	27 GPa	either ductile or brittle failure occurs depending on different contact area chemistries
https://pubs.acs.org/doi/full/10.1021/bm2018189	Exfoliation of Graphene flakes	tensile testing	Raman spectroscopy	Peak stress 1.25 wt % of graphene nanocomposite	340 MPa	Peak stress 2.5 wt % of graphene nanocomposite	270 MPa	Peak stress 25 wt % of graphene layer 1	250 MPa	Peak stress 25 wt % of graphene layer 2	145 MPa	Aligned graphene multilayers/NFC nanocomposite assemblies with high modulus, high strength, and work-of-fracture can be achieved by removing water by filtration
https://www.sciencedirect.com/science/article/pii/S0008622316305772	wrinkled graphene sheets	simulation		Peak stress 0.0 strain	6.3 GPa	Peak stress 0.1 strain	4 GPa	Peak stress 0.2 strain	2.3 GPa	Peak stress 0.3 strain	0.1 GPa	after interlayer shear displacement of one wavelength, the wrinkled graphene system returns to its initial configuration, so that the interlayer shear stress is periodic with the periodicity of one wavelength	The weakening of the tensile modulus is caused by the decreasing of the tensile stiffness for the wrinkled surface, while the weakening of the tensile strength is caused by the large residual stress concentrated at the topological defects
https://4spepublications.onlinelibrary.wiley.com/doi/full/10.1002/pc.28420	Bilayer graphene (BLG) synthesis	stress transfer analysis	Raman analysis	Strain 0.19%	0.001	Strain 0.13%	0.0012	Strain 0.07%	0.0018	Strain 0.05%	0.0026	The application of strain mapping techniques allowed a detailed investigation into the behavior of the BLG-PDMS nanocomposite under controlled strain of 0% to 0.19% using a 4-point bending method
https://www.sciencedirect.com/science/article/pii/S0008622316300367	bilayer graphene/polymer thin film	Berkovich nanoindentation test	AFM nanoindentation	PMMA 16.5	56 MPa	PMMA 3.5	53 MPa	GR/PMMA 16.5	54 MPa	GR/PMMA 2.0	50 MPa	the freestanding thin films behave as 2D-membranes, which can be stretched plastically and much higher stretching is achieved when the test is performed slowly and stepwise due to the dissipation of energy during elongation.
https://onlinelibrary.wiley.com/doi/full/10.1002/pssa.201600492	Graphene oxide solution	AFM nanoindentation	Raman characterization	Young's modulus	470?GPa	Shear modulus	196?GPa	Poisson's ratio	0.197			the analytical investigation approach showed that the unique viscoelastic properties of the G-O composites are inextricably linked with the G-O thickness and a biphasic behavior was observed
https://www.sciencedirect.com/science/article/pii/S0008622319302374	Graphene Oxide composite	Friction test	Nanoindentation	Peak force p-graphene	1170 nN	Peak force substitution-type B-graphene	1000 nN	Peak force vacancy-type B-graphene	320 nN			The stiffness and strength of graphene are relatively insensitive to the atom substitution even at a concentration of 0.48%, while the failure strain and damage tolerance can even be improved by such defects.
https://www.beilstein-journals.org/bjnano/articles/10/132	highly oriented pyrolytic graphite	Atomic force microscopy	friction force microscopy	Peak lateral force forward	0.3 nN	peak later force reverse	0.5 nN					Both FMM and CR AFM experimental results showed an increase in the amplitude response of the AFM cantilever as the tip slid between two atomic terraces of the surface, indicating a lower elastic modulus at the step edge
https://iopscience.iop.org/article/10.1088/0957-4484/27/15/155701/meta	vertical graphene sheet	indentation test	scanning electron microscopy	Peak force 10 nm	11.5 µN	Peak force 7.5 nm	11 µN	Peak force 5 nm	6 µN	Peak force pure	2. µN	Tailoring the properties of nanostructures through coating creates opportunities to expand their applications.	Tuning the mechanical properties of VG sheets may lead to lightweight bulk materials with enhanced mechanical behavior.
https://www.sciencedirect.com/science/article/pii/S0008622318301490	Graphene Foam Synthesis	indentation test		Indentation stress berkovich tip	4.63 GPa	Indentation stress conospherical tip	6.1?MPa	Indentation stress cylindrical flat punch	1.5?KPa			A combination of ripple formation, suppression of intrinsic corrugations, kink band formation, interlayer van der Waals interactions and hollow-wall vibration effect result in extraordinary damping capability of graphene foam
https://www.sciencedirect.com/science/article/pii/S1567173918301032	Graphene flakes	Raman spectroscopy		Max graphene storage modulus	14500 MPa	Min graphene storage modulus	3000 MPa	Max graphene stress	28 MPa	Min graphene stress	1 MPa	both mechanical properties and electrical properties are higher in graphene than its derivatives (GO, rGO and frGO)
https://link.springer.com/article/10.1007/s11837-017-2707-x	Epoxy/graphene ink	rheometry		20wt.% + 2wt.% nanoclay max moduli	10^5.3 Pa	20wt.% max Moduli	10^5 Pa	15wt.% max moduli	10^3.3 Pa	10wt.% max moduli	10^3 Pa	graphene alone is sufficient as a viscosity modifier to create feedstocks for printing of low-aspect-ratio components with low resistivity
https://www.sciencedirect.com/science/article/pii/S0022369721001773	chemical vapour deposition	Atomic force microscopy	transmission electron microscopy	Peak stress armchair	200 GPa	Peak stress zigzag	220 GPa					among all the five controlling input features, temperature, single vacancy defect and Si doping demonstrate the most compelling impact on the three critical mechanical characteristics of graphene under consideration.
https://link.springer.com/article/10.1007/s00894-023-05591-8	hydrogenated ?-graphene	Vienna ab initio simulation		Max strain 0% H coverage	32 N/m	Max strain 25% H coverage	22 N/m	Max strain 50% H coverage	22.5 N/m	Max strain 100% H coverage	20 N/m	Generally, the Young’s modulus and intrinsic strength of hydrogenated ?-graphene decrease as the hydrogen coverage increases	However, the dependence of Young’s modulus and intrinsic strength on the hydrogen coverage is related to the tensile direction, indicating the mechanical anisotropy of hydrogenated ?-graphene
https://www.sciencedirect.com/science/article/pii/S0925838818338118	high purity copper powder and graphite powder	X-ray diffusion		Youngs Modulus Pure CPU	50 GPa	Youngs Modulus CPU 5g	90 GPa	Youngs Modulus CPU 10g	101 GPa			The addition of graphene increases microstrain, dislocation density, texturing and refines the microstructure
https://www.sciencedirect.com/science/article/pii/S0008622314008069	multilayer GO sheets	uniaxial tensile loading test		Peak stress sample #1	3.8 GPa	Peak stress sample #2	5 GPa	Peak stress sample #3	5 GPa			the presence of oxidation can degrade the mechanical properties of GO, and Young’s modulus and fracture strength decrease with the increase in ratio of the hydroxyl and epoxy groups along the armchair and zigzag directions
https://www.sciencedirect.com/science/article/pii/S0266353823000945	Graphene Nanoplatelets	Atomic force microscopy	Raman spectroscopy	Peak tensile stress PP/PP-MAH- GNP1/GF	200 MPa	Peak tensile stress PP/PP-MAH- GNP2.5/GF	250 MPa	Peak tensile stress PP/PP-MAH- GNP5/GF	200 MPa	Peak tensile stress PP/PP-MAH- GNP10/GF	226 MPa	Microstructural characterisation indicated that this layer-by-layer assembly fabrication method led to a homogenous dispersion of the GNPs, which is advantageous compared to conventional techniques
https://www.science.org/doi/full/10.1126/sciadv.aao7202	Graphene Oxide nanosheets	transmission electron microscopy		Max Stress 14.6 nm	5.2 GPa	Max Stress 21.1 nm	5 GPa	Max stress 34.0 nm	3.5 GPa	Max stress 131.5 nm	2.9 GPa	a nonlinear fracture toughness analysis (J integral) was applied to measure the fracture toughness of a multylayered GO to be ~39 J/m2, which is more than two times higher than those previously reported for graphene.
https://link.springer.com/article/10.1007/s11665-021-06115-2	Graphene Nanoplatelets	field emission scanning electron microscopy	Dynamic mechanical analysis	Peak stress EP	50 MPa	Peak stress CF EP	425 MPa	Peak stress GNP CF EP	600 MPa			The multiscale laminate carbon fiber-epoxy composites, with GNP modified matrix prepared by vacuum impregnation, offered significant enhancement in interlaminar fracture toughness and plane-strain fracture toughness
https://www.wellesu.com/10.1039/c4ra08369e	Graphene and silicone dioxide	atomic force microscope		Peak strain distribution	26.87							The high surface roughness of SiO2 compared with the cavity leads to a higher surface energy and greater strain induced by the tension stress of the surface.
https://www.degruyter.com/document/doi/10.1515/rams-2022-0052/html	Graphene Oxide nanosheets	Mini-slump tests	universal servo mechanical testing	Peak sheer strength GO 0?wt%.	13 MPa	Peak sheer strength GO 0.02?wt%.	16 MPa	Peak sheer strength GO 0.04?wt%.	20 MPa			The addition of GO in cement reduced the bleeding rate but brought little influence on the fluidity.	The hardened cement mainly contains the nanoholes/cracks, LD-h, unhydrated cement grains, and transition products.	When the content of GO in cement increased, the number of nanoholes/xracks, LD-h, and unhydrated cement grains declined, with the maximum decline of about 18, 12.6, and 39%, respectively, and the amount of HD-h increased.
https://www.sciencedirect.com/science/article/pii/S0008622321002621	nanocomposites	simulation		Peak stress I-40	252 MPa	Peak stress I-20	225 MPa	Peak stress I-10	180 MPa	Peak stress I-8	160 MPa	the addition of MLGSs into the PMMA matrix leads to an increase of elastic modulus.	certain wrinkle configurations of bilayer and trilayer graphene-reinforced nanocomposites show abnormal stress drop under shear deformation, which is attributed to the activation of interlayer sliding within MLGSs.
https://journals.sagepub.com/doi/full/10.1177/00219983231194901	graphene-PMMA composites	tensile tests		Peak stress 0.5 GNP-PMMA	45 MPa	Peak stress 1.0 GNP-PMMA	50 MPa	Peak stress 3.0 GNP-PMMA	42 MPa	Peak stress 5.0 GNP-PMMA	37 MPa	The tensile strength of PMMA increased with the addition of 1 wt % GNP but decreased at higher GNP concentrations	Raman mapping revealed that graphene flakes were evenly distributed in the 0.5GNP-PMMA and 1.0GNP-PMMA samples, while agglomeration was observed in the 3.0GNP-PMMA sample
https://www.sciencedirect.com/science/article/pii/S0008622314012536	polycrystalline graphene structures	simulation		Peak stress 10nm-A-Tension-x	47 GPa	Peak stress 10nm-A-Tension-y	40 GPa	Peak stress 10 nm-B-Tension-x	41 GPa	Peak stress 10nm-B-Tension-y	42 GPa	Compared to single-crystalline graphene, polycrystalline graphene has a lower fracture strength and its anisotropy in fracture strength is weaker.	Temperature and strain rate also have a strong influence on the mechanical properties of polycrystalline graphene.
https://pubs.acs.org/doi/full/10.1021/nn500590g	GF/Epoxy Composites	Scanning electron microscopy		Peak flexing strength solid epoxy	128 GPa	Peak flexing strength composite	102.5 GPa	Peak flexing modulus solid epoxy	4.2 MPa	Peak flexing modulus composite	3.3 MPa	It is challenging to design materials with concurrent improvements in both strength and fracture toughness because they are often mutually exclusive and, in most cases, one property is sacrificed for the sake of the other.
https://www.sciencedirect.com/science/article/pii/S0950061821034899	Portland cement with graphene	Mercury intrusion porosimetry	Nanoindentation test	Compressive strength GS002	61 MPa	Compressive strength GS005	65 MPa	Compressive strength GS01	64 MPa	Compressive strength GS02	68 MPa	The addition of SF and 3DG reduced the porosity of hardened cement paste and refined its pore structure	3DG effectively improved resistance to chloride diffusion of hardened cement paste due to the synergistic effect of 3DG and SF	The incorporation of 3DG and SF was beneficial to improve the compressive strength of the hardened cement paste.
https://onlinelibrary.wiley.com/doi/full/10.1002/adma.201303041	Graphene-Wrapped PU Sponge with Fractured Microstructures	compression testing		Compressive stress fracture ratio 5%	9.9 kPa	Compressive stress fracture ratio 10%	9.4 kPa	Compressive stress fracture ratio 15%	9 kPa	Compressive stress fracture ratio 20%	8.7 kPa	The high sensitivity, long cycling life, and large-scale fabrication of the pressure sensors based on fractured graphene-wrapped PU sponge make it a promising candidate for manufacturing low-cost artificial skin.
https://pubs.acs.org/doi/full/10.1021/nl301073q	Graphene layer on prepatterned silicon substrates	Raman spectroscopy		Peak youngs modulus 0.2 atm	5.7 TPa	Peak youngs modulus 0.4 atm	4.8 TPa	Peak youngs modulus 0.6 atm	4 TPa	Peak youngs modulus 0.8 atm	3.5 TPa	if graphene has a significant softening at higher strain ranges, the estimated Young’s modulus could be smaller than the value estimated in the small strain range.
https://pubs.acs.org/doi/full/10.1021/acs.jpcb.1c04609	Solution-Blended GNPs/PEEK	Scanning electron microscopy	atomic force microscopy	Tensile modulus 0% GNP	4 GPa	Tensile modulus 1% GNP	4.13 GPa	Tensile modulus 5% GNP	4.5 GPa	Tensile modulus 10% GNP	4.55 GPa	Due to the addition of GNPs, the tensile modulus and loss modulus were both enhanced
https://www.wellesu.com/10.1117/12.2026759	Graphene Oxide composite	Raman spectroscopy	FTIR spectroscopy	Peak stress 0.1% GO-Epoxy	50 MPa	Peak stress 0.3% GO-Epoxy	49 MPa	Peak stress 0.5% GO-Epoxy	47 MPa	Peak stress 0.7% GO-Epoxy	55 Mpa	The maximum 35% improvement of Young’s modulus and 7% improvement of tensile strength were observed for the composite with 0.5 wt % loading of GO	However, Tg of baseline epoxy considerably decreased with addition of GO
https://www.mdpi.com/2079-4991/11/10/2575	sub-monolayer graphene on copper foil	Atomic force microscopy		Min Force rGO-T300 Trace	-38 nN	Min Force rGO-T300 Retrace	-60 nN	Min Force rGO-T600 Trace	-24 nN	Min Force rGO-T600 Retrace	-76 nN	the C-AFM method is capable of estimating the local electrical conductivity of individual graphene flakes	this study provides a better understanding of graphene materials synthesized using the two major scalable production methods.
https://www.sciencedirect.com/science/article/pii/S0143816621002955	Graphene/MoS2 heterostructure	Raman spectroscopy	Photoluminescence	Peak ISS of graphene 0.5%	0.29 MPa	Peak ISS of graphene 1.0%	0.34 MPa	Peak ISS of graphene 1.5%	0.34 MPa	Peak ISS of graphene 2.0%	0.34 MPa	PL spectroscopy was more effective for MoS2 strain characterization because of its sufficiently large variation per unit strain and small dispersion of the PL peak positions.
https://pubs.acs.org/doi/full/10.1021/acsami.7b14078	graphene foam	scanning electron microscopy		Peak stress epoxy	19.1 MPa	Peak stress 0.13 wt% GRF-epoxy composite	17 MPa					Addition of 2 wt % graphene foam was found to increase the glass transition temperature of epoxy from 106 to 162 °C, improving the thermal stability of the polymer composite.
https://4spepublications.onlinelibrary.wiley.com/doi/full/10.1002/pc.27532	graphene epoxy composite	simulation		4% graphene peak youngs modulus	3.29 TPa	4% graphene peak youngs modulus	3.04 TPa	4% graphene peak youngs modulus	3.02 TPa	4% graphene peak youngs modulus	3.19 TPa	Young's modulus of epoxy increases with the reinforced graphene. If the graphene has defects, the amount of increase has lowered
https://4spepublications.onlinelibrary.wiley.com/doi/full/10.1002/pc.26199	TPU beads	Field emission scanning electron microscopy	Triboindentation	Peak Storage Modulus Sample C	0.27 GPa	Peak Storage Modulus Sample D	0.5 GPa	Peak Storage Modulus Sample E	0.63 GPa	Peak Storage Modulus Sample F	0.85 GPa	Significant improvement in mechanical properties of the PUNC indicate that graphene–PUR composites could encourage scientists and technologists to utilize this material for various engineering applications
https://www.sciencedirect.com/science/article/pii/S0921509312015298	Graphyne	simulation		Peak stress Perfect graphene in ZZ direction	52 MPa	Peak stress perfect graphene in RC direction	55 MPa	Peak stress mapped defects in RC direction	50 MPa	Peak stress random defects in RC direction	43 MPa	the vacancy defects reduce Young's modulus, ultimate stress and strain and increase Poisson's ratio.
https://onlinelibrary.wiley.com/doi/full/10.1002/admi.202400193	CVD Graphene	Raman spectroscopy	atomic force microscopy	Peak graphene strain 0.6%	0.003	Peak graphene strain 1.4%	0.0075	Peak graphene strain 1.6%	0.008	Peak graphene strain 1.8%	0.01	the strain sensitivity of LMCat graphene is significantly higher compared to the graphene grown on solid copper and this is mainly attributed to the different morphologies of the Cu substrates.
https://iopscience.iop.org/article/10.1088/0957-4484/26/6/065706/meta	Ni-Gr composites	Raman spectroscopy	scanning electron microscopy	Peak elastic modulus	240 GPa	Peak hardness	4.6 GPa					Gr facilitates the formation of Ni crystalline in its (111) plane, leading to the enhancement in the mechanical properties of the Ni matrix.
https://www.sciencedirect.com/science/article/pii/S2214785321069236	carbon allotrope graphene	Finite element method		Tensile strength	96.2 ± 4.2 GPa	elastic strain	0.16					the strength of large angle tilt hydrogenated GBs was more than the low angle tilt ones because of interaction between the polar stress fields of hydrogenated 7–5 defects	A combined weakening effect of defective GBs and sp3 hybridisation of hydrogenated GB atoms was the major point behind the decrease in fracture strength of graphene domain when the hydrogen percentage was increased	With increase in hydrogen coverage on GB atoms, formation of some irregular polygons at the GBs/GB junctions acted to be sites for effective stress amplification, which ruined the Young’s modulus, fracture strength and strain of polycrystalline graphene
https://www.wellesu.com/10.1179/1743284714y.0000000726	nanocomposite	Automatic digital microhardness tester		Pure Mg	40±3	Mg–1Cu–0. 18GNPs	44±2	Mg–1Cu–0. 36GNPs	46±3	Mg–1Cu–0. 54GNPs	56.7±1	Semipowder metallurgy method is an efficient technique to fabricate Mg based composite reinforced with the two-dimensional carbonaceous materials GNPs.	Compared to monolithic Mg, the synthesised composite exhibited enhancement in tensile and compressive strength, elastic modulus, 0?2% yield strength, ultimate strength and failure strain	Increased hardness and tensile/compressive strength of the synthesised composites can be attributed to the (i) mismatch in CTE and elastic modulus; (ii) Orowan strengthening and (iii) load transfer mechanism
https://www.mdpi.com/2073-4360/13/17/2951	nanocomposite	Tensile testing	Impact testing	PC-ABS + 0.2 wt% graphene	24 MPa	PC-ABS + 0.4 wt% graphene	27 MPa	PC-ABS + 0.6 wt% graphene	30 MPa	PC-ABS + 0.8 wt% graphene	32.5 MPa	An increase in resistance to breaking energy with the addition of graphene has been observed.	Graphene nanosheets addition has significantly improved the physical and mechanical properties of FDM parts.
https://www.wellesu.com/10.4028/www.scientific.net/kem.609-610.351	Monolayer graphene sheet	simulation		Youngs modulus analytical solution armchair	0.805 TPa	Youngs Modulus rigid connection armchair	0.804 TPa	Youngs modulus analytical solution zigzag	0.805 TPa	Youngs modulus rigid connection zigzag	0.804 TPa	the improved MSM model in which the flexible connections are used to model the bond angle variations is an accurate and efficient approach for the prediction of the mechanical properties of graphene
https://www.mdpi.com/2073-4360/11/2/218	graphene nano-sheets	X-ray photoelectron spectroscopy		Peak stress pure XNBR	2.1 MPa	Peak stress GNS/XNBR	2.2 MPa	Peak stress GNS-PDA/XNBR	2.4 MPa			Improved mechanical and electromechanical properties of the XNBR based DEAs were achieved via the functionalization of GNS with PDA using a bio-inspired method and latex mixing.
https://onlinelibrary.wiley.com/doi/full/10.1002/adem.201400375	graphene microstructure	Scanning electron microscopy	transmission electron microscopy	Peak engineering stress Pure Al	195 MPa	Peak engineering stress Al-0.5% MWNTs	180 MPa	Peak engineering stress Al-0.25% graphene	177 MPa	Peak engineering stress Al-0.5% graphene	155 MPa	The improving strength of the composites is attributed to grain refinement, Orowan strengthening, and load transfer.
https://www.nature.com/articles/s41598-017-01601-x	Graphene aerogels	Atomic force microscopy		Peak Yield strength GA-S	0.75 MPa	Peak Yield strength GA-S1-1500C	1.07 MPa	Peak Yield strength reference 7	0.67 MPa	Peak Yield strength reference 20	1.0 MPa	The large BET surface areas, together with strong mechanical properties, low thermal conductivities, high thermal stability and electrical conductivities made these graphene aerogels feasible candidates for use in a number of fields covering from batteries to pressure sensors, electrodes, lightweight conductor and insulation materials.
https://www.nature.com/articles/s41598-020-64928-y	nanocomposite	microindentation		Peak hardness	9.0 GPa	Elastic Modulus	274 GPa	Load	2 N			The findings showed that the interface between the two phases in the nanocomposite was coherent and the elements were homogenously distributed.
https://link.springer.com/article/10.1007/s40843-023-2833-y	Oxygen Plasma treatment of graphene	uniaxial tensile simulation		Peak elastic modulus	1200 MPa	Fracture strength	140 MPa					The scattering effect from defects in the graphene lattice causes a decrease in the conductance of graphene
https://journals.sagepub.com/doi/full/10.1177/0954008316663810	CTAB functionalized graphene oxide	Raman spectroscopy		Peak tensile strength	7.05 MPa	Peak youngs modulus	2630 Mpa					the implementation of ionic bonding strengthens the interfacial interaction between CGO fillers and PPS matrix, resulting in improved mechanical properties for the corresponding composites.
https://www.wellesu.com/10.1080/02670836.2018.1501839	Al–GNPs composites	hardness test		Ultimate compressive strength pure Al	106±4	Ultimate compressive strength Al-0.1% GNPs	113±4.5	Ultimate compressive strength Al-0.3% GNPs	120±5	Ultimate compressive strength Al-0.5% GNPs	138±4	A significant increase in mechanical and wear properties was observed with GNPs addition.
https://www.mdpi.com/2073-4360/13/4/615	PVA–TrGO nanocomposites	Raman spectroscopy		tensile strength PVA–TrGO-1.5 wt.%	51.5 MPa	PVA–TrGO-1.5 wt.% modulus	750 MPa	Tensile strength pure PVA	25.9 MPa	pure PVA modulus	380 MPa	The homogeneous dispersion of TrGO throughout the PVA matrix is attributed to the presence of strong hydrogen bonds between the hydroxyl groups of PVA and the oxygen-containing functional groups of shellac-derived TrGO, resulting in enhanced thermal and mechanical properties.
https://www.mdpi.com/1996-1944/15/21/7736	Graphene Oxide composite	Scanning electron microscopy	Nanoindentation	Youngs modulus Cu-W	220 GPa	Youngs modulus CU-W-0.1 wt% GO	230 Gpa					flake powder metallurgy can be successfully employed to produce Cu-W matrix composites with different loadings of GO (0.1, 0.3, 0.5 wt.%) and at different sintering temperature
https://www.wellesu.com/10.1142/s1758825109000228	single-atomic-layer graphene (SALG) sheet	atomic force microscope		Membrane strength s11	28 N/m	Membrane strength s22	7 N/m	Membrane strength s12	0 N/m			It is found that graphene becomes highly nonlinear and anisotropic under finite-strain uniaxial stretch, and coupling between stretch and shear occurs except for stretching in the zigzag and armchair directions

## Sheet: Figure 1a
Graphene Nanostructure for Mechanical Characterization	Number of Reported Studies
Monolayer Graphene (1 Layer)	14
Bi-layer Graphene (2 Layers)	1
Few layer graphene (3-10 Layers)	3
Multilayer graphene (>10 Layers)	8
Graphene Drums	3
Polycrystalline Graphene	2
Graphene Nanoribbons	2
3D/Vertical Graphene	2
Graphyne	1
Graphene (Unspecified)	16
Graphene Oxide	8
Graphene Nanocomposites	21

## Sheet: Figure 14a
Fabrication Process for Mechanical Characterization	Number of Reported Studies
Mechanical Cleaving	4
Mechanical Exfoliation	11
Chemical Vapor Deposition	16
Modified Hummer's Method	7
Liquid Phase Exfoliation	2
Chemical Reduction	18
Thermal Reduction	2
Polymer Composites (Coating/Ball Milling/Hydrothermal Technique)	5
Not Manufactured (Simulation/Computation)	18

## Sheet: Figure 22a
Mechanical Characterization Technique	Number of Reported Studies
Raman/Strain Mapping	2
Raman with 4-point bending	3
Raman with Pressure Variation	1
In Situ Tensile Test with Raman Spectroscopy	3
Raman with a Micrometer Tip	1
In situ SEM with Push-to-Pull Micromechanical device	2
In situ TEM with MEMS Assembly	1
AFM	20
AFM with Force Manipulation System	1
AFM with FEM	1
Simulation/Computation	17
Interferometer	2
Tensile Tests	22
Micro-/Nanoindentation	9
Compressive Test	5
Flexural/Bending Test	2
Hardness/Microhardness Test	2
Impact Test	1

## Sheet: Figure 31
Figure 31a	Reported in Literature
Young's Modulus/Elastic Modulus	55
Strain (at Point/Peak)	6
Strain Mapping/Distribution	3
Stress (at Point/Peak)	8
Shear Modulus	5
Compressive Modulus	2
Storage Modulus	3
Shear Strength	2
Tensile Strength	10
Fracture Strength	5
Yield Strength	3
Compressive Strength	4
Fracture Toughness	4
Stiffness	2
Hardness	6
Poisson's Ratio	2
Work of Fracture	1
Figure 31b
	High (GPa)	Low (GPa)
Nanocomposites	274	101
GO	470	249
Graphene	680	805
GNRs	1110	700
PG	1201	1095
MLG	900	80
FLG	1.5	0.973
BLG	2000	100
MG	2400	973
Figure 31c
	High (GPa)	Low (GPa)
Nanocomposites	3.29	3.02
GO	53	34
Graphene	950	805
PG	824	650
GNRs	960	60
MLG	900	250
BLG	800	600
Figure 31d
	High (GPa)	Low (GPa)
GO	196	99
Graphene	228	200
GNRs	408	390
MLG	5.77	2
MG	300	280
Figure 31e
	High (GPa)	Low (GPa)
GO	5	4
Graphene	180	80
MG	130	50
